# Supplementary material for: Src inhibition potentiates MCL-1 antagonist activity in acute myeloid leukemia
Source: Signal Transduct Target Ther. 2025 Feb 10;10:50. doi: 10.1038/s41392-025-02125-x (PMC11808118; doi:10.1038/s41392-025-02125-x)
Supplement: Supplementary file 2 — Supplementary Table S1 [file 41392_2025_2125_MOESM2_ESM.xlsx]

## Sheet: Kits and Reagents  
	Src inhibition potentiates MCL-1 antagonist activity in AML Running title: Targeting MCL-1 and Src in AML Xiaoyan Hu1, Lin Li1, Jewel Nkwocha1, Maciej Kmieciak2, Shengzhe Shang2, L. Ashley Cowart 2, 3, Yang Yue4, Katsuhisa Horimoto5, Adam Hawkridge6, Arjun Rijal2, Adolfo G. Mauro7, Fadi N. Salloum7, Lori Hazlehurst8, Konstantinos Sdrimas9, Zackary Moore2, Liang Zhou1,10, Gordon D. Ginder1, 2, Ste…
	Method	Reagents	Company	Catalog	Dilution Factor
	RT-PCR	RNeasy Plus Mini Kit	Qiagen	74134
		RevertAid First Strand cDNA Synthesis Kit	Thermo Fisher	K1622
		TaqMan Gene expression primary/probe MCL-1		Hs03043899_m1
		Taq DNA polymerase PCR buffer		18067-017
	STAT3 DNA binding assay	Nuclear extract kit	Active Motif	40410
		Nuclear extract kit		40010
		TransAM® STAT3 activeation assay kit		45196
	ImageStream/IF	Phospho-Stat3 (Tyr705) (D3A7) XP® Rabbit mAb	Cell Signaling	#9145	1：200
		Phospho-STAT3 [Ser727]	Novus Biologicals	IC4934U-100UG	1：400
		Goat anti-Rabbit Alexa Fluor® 488	Life Technologies	A11070	1：1000
		Goat anti-mouse Alexa Fluor® 647	Life Technologies	A21235	1：1000
		Goat anti-Rabbit APC	Invitrogen	31984	1：500
	IHC	Monoclonal Mouse Anti-Human CD45	Dako	M0701	1：200
		M.O.M.® (Mouse on Mouse) ImmPRESS® HRP (Peroxidase) Polymer Kit	Vector	MP-2400
		ImmPRESS™ HRP Anti-mouse IgG (Peroxidase) Polymer Detection Kits	Vector	MP-7402
		ImmPACT® DAB Substrate Kit, Peroxidase (HRP)	Vector	SK-4105
	Cell Infection / Transfection	Amaxa Cell Line NucleofectorTM Kit C	Lonza	VCA-1004
		Polyethylenimine (PEI)
		Polybrene	Sigma-Aldrich	TR-1003-G
		Opti-MEM™ I Reduced Serum Medium	ThermoFisher	31985070
	Drug treatment	S63845	ChemieTek	CT-S63845
		Bosutinib (SKI-606)	MedChemExpress	HY-10158
		MIK665	Novartis; ChemieTek	CT-MIK665
		BMS354825 (Dasatinib)	Bristol-Myers Squibb
		MG-132	MedChemExpress	HY-13259

## Sheet: Plasmids  
		Full name	Company	Catalog No.	Tag	Details
Plasmids	STAT3-CA (cFUGW backbone)	EF.STAT3C.Ubc.GFP	Addgene	#24983	FLAG tag	A662C, N664C
	FUGW- empty vector	FUGW	Addgene	#14883
	pcDNA3.1 empty vector		Addgene
	MCL-1 expression	pcDNA3.1-hMcl-1	Addgene	#25375		G418 Resistance
	c-MYC expression	pMYC-GFP	Addgene	#42142	GFP tag	G418 Resistance
	pCDH-CMV empty vector	pCDH-CMV	Addgene	#72265
	BCL-xL exprsssion	pCDH-puro-BCL-xL	Addgene	#46972		Puromycin Resistance
	Lentiviral packaging plasmid	pMD2.G	Addgene	#12259
	Lentiviral packaging plasmid	psPAX2	Addgene	#12260

## Sheet: shRNA
		Name	TRC Number	Target gene	Target Region	Target Sequence	Vector	Species	Company
	shRNA	shMCL-1 #4	TRCN0000194663	MCL-1	3’-UTR	CTGATAACTATGCAGGTTTAA	pLKO.1	human	Sigma Aldrich
		shMCL-1 #5	TRCN0000199377	MCL-1	CDS	CGCCGCTTGAGGAGATGGAAG	pLKO.1	human	Sigma Aldrich
		shSRC #1	TRCN0000333003	SRC	CDS	GACAGACCTGTCCTTCAAGAA	pLKO.1	human	Sigma Aldrich
		shSRC #5	TRCN0000038150	SRC	CDS	GACAGACCTGTCCTTCAAGAA	pLKO.1	human	Sigma Aldrich
		shNOXA	TRCN0000338867	NOXA	CDS	TGGAAGTCGAGTGTGCTACTC	pLKO.1	human	Sigma Aldrich

## Sheet: Antibodies  
	Antibody Name	Company	Catalog No.	Dilution Factor	Source
Western blots	cleaved PARP	Cell Signaling Technology	9541	1000	Rabbit	MA, USA
	PARP		9532S		Rabbit
	cleaved Caspase-3		9661S		Rabbit
	gH2A.X		2577S		Rabbit
	STAT3		12640		Rabbit
	p-STAT3 (Y705)		9145	500	Rabbit
	p-STAT3 (S727)		9134	1000	Rabbit
	BCL-xL		2764		Rabbit
	c-MYC		5605		Rabbit
	MCL-1		94296		Rabbit
	BAK		12105		Rabbit
	BAX		5023		Rabbit
	NOXA	Santa Cruz Biotechnology	sc-26917	200	Goat
	K48 linkage Specific Polyubiquitin	Cell Signaling Technology	8081	1000	Rabbit	MA, USA
	K63 linkage Specific Polyubiquitin	Cell Signaling Technology	5621		Rabbit
	P84	Abcam	ab487	1000	Mouse	MA, USA
	FLAG	Sigma-Aldrich	F1804	1000	Mouse	MA, USA
	β-actin		A2066	1000	Rabbit
	α-tubulin		CP06	1000	Mouse
	GAPDH	Cell Signaling Technology	97166	1000	Mouse	MA, USA
	mouse anti-goat IgG	Santa Cruz Biotechnology	sc-2354	5000	mouse
	Goat anti-Mouse IgG	sera care	5450-0011	5000	Goat
	Goat anti-Rabbit IgG	sera care	5220-0458	5000	Goat
Flow Cytometry	CD45-APC-FireTM 750	Biolegend, San Diego, CA	304062
	CD34-PE		343606
	CD38-PE/Cy7		303516
	CD123-APC		306012
	Annexin V- FITC	BD Biosciences	556419
	7-AAD	Sigma	A9400
